# Supplementary material for: Noninvasive Ultrasound Deep Brain Stimulation for the Treatment of Parkinson's Disease Model Mouse
Source: Research (Wash D C). 2019 Jul 9;2019:1748489. doi: 10.34133/2019/1748489 (PMC6750068; doi:10.34133/2019/1748489)
Supplement: Supplementary Materials — Supplementary Figure 1: schematic of the experiment apparatus and the structure of a wearable transducer. Supplementary Figure 2: neuroprotective effects of STN-UDBS or GP-UDBS in MPTP mice. Supplementary Figure 3: UDBS suppresses MPTP-induced apoptosis in right SN. Supplementary Figure 4: TH expression in left striatum. Supplementary Figure 5: STN-UDBS or GP-UDBS suppresses MPTP-induced apoptosis in left striatum. Supplementary Figure 6: UDBS has neuroprotective effects in right striatum. Supplementary Figure 7: UDBS increases T-SOD in left striatum. Supplementary Figure 8: C-Fos expression in the route of ultrasound stimulation. Supplementary Figure 9: the effect of STN-UDBS on motor function in the pole test at 6 hours after ultrasound stimulation. Supplementary Figure 10: TUNEL staining in STN and GP after ultrasound stimulation indicated that no apoptosis is induced by ultrasound stimulation. Supplementary Movie 1: MPTP-sham mice performance in the rotarod test on day 9. Supplementary Movie 2: the effect of STN-UDBS on behavior performance in the rotarod test on day 9. Supplementary Movie 3: the effect of GP-UDBS on behavior performance in the rotarod test on day 9. Supplementary Movie 4: The effect of STN-UDBS or GP-UDBS on behavior performance in the pole test on day 12. [file 1748489.f1.zip]

Archive with 6 entries (5 files):
- 1748489.f1/
- 1748489.f1/MovieS1.mov
- 1748489.f1/MovieS2.mov
- 1748489.f1/MovieS3.mov
- 1748489.f1/MovieS4.mov
- 1748489.f1/Zhou_supplyment-file.docx
